# Supplementary material for: Metataxonomic profiling and prediction of functional behaviour of wheat straw degrading microbial consortia
Source: Biotechnol Biofuels. 2014 Jun 12;7:92. doi: 10.1186/1754-6834-7-92 (PMC4064818; doi:10.1186/1754-6834-7-92)
Supplement: Additional file 6 — OTU table with the taxonomic affiliation. OTU table with the taxonomic affiliation of each OTU (bacteria and fungi) based on BLASTn against GenBank database. The table shows the number of sequences per OTU in enriched cultures (RWS and TWS) and along the sequential batches. [file 1754-6834-7-92-S6.xls]

## Sheet: Bacteria
							Number of sequences
Taxonomy - Greengenes (Order)	Taxonomy - GenBank (Specie)	Qcoverage	evalue	identity	Accesion	#OTU ID	1W1	1W2	3W1	3W2	10W1	10W2	1T2	1T3	3T1	3T3	10T1	10T3	TOTAL
Bacillales	Bacillus psychrodurans	1	0.0	0.98	NR_025409.1	1175	0	0	0	0	0	0	10	7	0	0	0	0	17
Bacillales	Paenibacillus alkaliterrae	0.99	0.0	0.96	NR_043293.1	127	0	0	0	0	0	0	11	8	0	0	0	0	19
Bacillales	Paenibacillus castaneae	1	0.0	0.97	NR_044403.1	1637	1	0	0	0	0	0	19	11	0	0	0	0	31
Bacillales	Paenibacillus castaneae	0.99	0.0	0.97	NR_044403.1	794	0	1	0	0	0	0	7	7	0	0	0	0	15
Bacillales	Paenibacillus castaneae	0.92	0.0	0.97	NR_044403.1	1550	0	0	0	0	0	0	7	4	0	0	0	0	11
Bacillales	Paenibacillus castaneae	1	0.0	0.98	NR_044403.1	880	0	0	0	0	0	0	6	5	0	0	0	0	11
Bacillales	Paenibacillus granivorans	1	0.0	0.96	NR_025085.1	1797	10	125	1	0	0	0	32	3	0	0	0	0	171
Bacillales	Paenibacillus harenae	0.99	0.0	0.96	NR_043220.1	1205	0	0	0	0	0	0	30	18	0	0	0	0	48
Bacillales	Paenibacillus odorifer	0.99	0.0	0.96	NR_028887.1	400	0	0	0	0	0	0	3	0	50	0	48	7	108
Bacillales	Paenibacillus odorifer	0.99	0.0	0.98	NR_028887.1	1533	0	0	0	0	0	0	2	1	31	0	0	1	35
Bacillales	Paenibacillus xylanexedens	1	0.0	0.99	NR_044524.1	1326	0	1	0	0	0	0	9	16	0	0	0	0	26
Burkholderiales	Achromobacter xylosoxidans	1	0.0	0.98	NR_074754.1	1667	10	6	11	4	13	14	0	6	32	2	33	33	164
Burkholderiales	Achromobacter xylosoxidans	1	8e-143	0.98	NR_074754.1	2009	2	2	3	1	1	4	0	5	0	0	1	1	20
Enterobacteriales	Cedecea neteri	1	3e-167	0.98	NR_040930.1	1446	19	4	9	2	0	1	16	46	1	2	0	1	101
Enterobacteriales	Citrobacter braakii	0.99	0.0	0.99	NR_028687.1	624	43	8	51	35	102	29	25	4	0	2	0	0	299
Enterobacteriales	Citrobacter youngae	1	0.0	0.99	NR_041527.1	857	3	3	0	2	11	13	1	6	0	0	0	0	39
Enterobacteriales	Enterobacter ludwigii	0.98	0.0	0.99	NR_042349.1	1005	0	2	0	11	0	184	0	0	0	0	1	0	198
Enterobacteriales	Erwinia rhapontici	1	0.0	0.96	NR_041976.1	771	9	5	0	0	0	0	0	0	0	0	0	0	14
Enterobacteriales	Erwinia rhapontici	1	0.0	0.97	NR_041976.1	283	2	4	1	1	3	0	1	0	0	1	0	0	13
Enterobacteriales	Escherichia fergusonii	0.97	0.0	0.99	NR_027549.1	204	2	0	0	0	0	0	0	9	0	0	0	0	11
Enterobacteriales	Klebsiella oxytoca	1	0.0	0.97	NR_102982.1	1272	0	0	0	1	0	0	3	18	35	30	23	15	125
Enterobacteriales	Klebsiella oxytoca	1	0.0	0.98	NR_102982.1	1947	1	0	0	0	0	0	0	13	0	81	1	0	96
Enterobacteriales	Klebsiella oxytoca	1	0.0	0.97	NR_102982.1	1916	0	0	0	0	0	2	2	6	3	10	6	7	36
Enterobacteriales	Klebsiella oxytoca	1	0.0	0.97	NR_102982.1	436	0	0	0	0	0	0	0	1	4	3	1	1	10
Enterobacteriales	Klebsiella variicola	1	2e-148	0.97	NR_074729.1	1561	0	0	0	0	0	0	0	3	2	3	4	5	17
Enterobacteriales	Klebsiella variicola	1	0.0	0.99	NR_074729.1	1062	203	75	507	517	590	417	582	746	596	496	352	435	5516
Enterobacteriales	Kluyvera cryocrescens	0.96	0.0	0.97	NR_028803.1	1483	0	3	0	0	0	0	4	7	0	0	0	0	14
Enterobacteriales	Raoultella planticola	1	0.0	0.97	NR_024996.1	1616	0	0	0	0	0	0	0	4	2	7	4	2	19
Enterobacteriales	Raoultella planticola	1	0.0	0.89	NR_024996.1	164	0	0	5	0	3	0	4	2	1	1	0	1	17
Enterobacteriales	Serratia fonticola	1	0.0	0.99	NR_025339.1	1474	5	4	9	5	0	0	4	0	0	0	0	0	27
Enterobacteriales	Serratia odorifera	1	0.0	0.99	NR_037110.1	565	246	119	3	10	0	1	65	32	1	3	0	0	480
Enterobacteriales	Serratia plymuthica	0.99	2e-169	0.99	NR_102827.1	89	35	16	0	6	0	1	0	0	0	0	0	0	58
Enterobacteriales	Yersinia kristensenii	0.99	0.0	0.97	NR_025159.1	1679	15	11	2	0	0	0	21	0	0	0	0	0	49
Flavobacteriales	Chryseobacterium indoltheticum	1	0.0	0.97	NR_042926.1	1091	13	7	14	24	2	3	0	0	0	0	0	0	63
Flavobacteriales	Flavobacterium daejeonense	1	4e-143	0.86	NR_043654.1	466	9	1	1	0	2	1	0	0	0	0	0	0	14
Flavobacteriales	Flavobacterium frigidimaris	0.99	0.0	0.97	NR_041057.1	1751	2	0	10	2	5	0	0	0	0	0	0	0	19
Flavobacteriales	Flavobacterium hercynium	0.99	0.0	0.97	NR_042520.1	838	78	73	0	45	1	2	53	141	0	87	0	38	518
Flavobacteriales	Flavobacterium hercynium	1	0.0	0.94	NR_042520.1	1409	1	3	0	1	0	0	0	7	0	2	0	1	15
Flavobacteriales	Flavobacterium hibernum	0.99	0.0	0.97	NR_025923.1	562	24	28	14	21	0	8	0	0	0	0	0	0	95
Flavobacteriales	Flavobacterium johnsoniae	0.94	0.0	0.95	NR_074455.1	806	2	0	7	2	28	19	0	0	0	0	0	0	58
Flavobacteriales	Flavobacterium johnsoniae	1	0.0	0.95	NR_074455.1	1692	1	4	11	4	23	7	0	0	0	0	0	0	50
Flavobacteriales	Flavobacterium johnsoniae	0.99	0.0	0.95	NR_074455.1	215	0	0	18	1	12	0	0	0	0	0	0	0	31
Flavobacteriales	Flavobacterium johnsoniae	1	0.0	0.95	NR_074455.1	1267	1	0	7	2	3	0	0	0	0	0	0	0	13
Flavobacteriales	Flavobacterium johnsoniae	0	0.0	0.95	NR_074455.1	1170	0	0	2	1	6	2	0	0	0	0	0	0	11
Flavobacteriales	Flavobacterium psychrolimnae	0.99	0.0	0.96	NR_042207.1	175	8	0	20	7	5	0	0	0	0	0	0	0	40
Flavobacteriales	Flavobacterium succinicans	0.99	0.0	0.96	NR_042498.1	1957	25	5	83	49	21	1	0	0	0	0	0	0	184
Flavobacteriales	Flavobacterium succinicans	0.99	0.0	0.96	NR_042498.1	1900	9	1	7	9	0	3	0	0	0	0	0	0	29
Flavobacteriales	Flavobacterium succinicans	1	0.0	0.96	NR_042498.1	1165	3	1	10	4	0	0	0	0	0	0	0	0	18
Opitutales	Opitutus terrae	0.99	0.0	0.91	NR_074978.1	1655	0	0	4	0	7	0	0	0	0	0	0	0	11
Pseudomonadales	Acinetobacter calcoaceticus	0.99	0.0	0.99	NR_042387.1	636	55	31	52	29	58	96	0	0	0	0	0	0	321
Pseudomonadales	Acinetobacter calcoaceticus	1	0.0	0.97	NR_042387.1	259	9	6	17	1	6	11	0	0	0	0	0	0	50
Pseudomonadales	Acinetobacter calcoaceticus	1	0.0	0.96	NR_042387.1	1960	2	4	3	0	5	2	0	0	0	0	0	0	16
Pseudomonadales	Acinetobacter calcoaceticus	1	0.0	0.98	NR_042387.1	352	0	1	4	0	5	0	0	0	0	0	0	0	10
Pseudomonadales	Acinetobacter johnsonii	1	0.0	0.99	NR_044975.1	1927	30	54	82	199	31	3	0	0	0	0	0	0	399
Pseudomonadales	Acinetobacter johnsonii	1	0.0	0.98	NR_044975.1	1079	8	3	7	0	7	0	0	0	0	0	0	0	25
Pseudomonadales	Pseudomonas asplenii	0.99	0.0	0.97	NR_040802.1	2007	4	5	0	1	0	0	30	20	5	0	0	0	65
Pseudomonadales	Pseudomonas asplenii	0.99	0.0	0.97	NR_040802.1	1697	0	0	0	0	0	1	1	2	0	0	3	3	10
Pseudomonadales	Pseudomonas brassicacearum	0.98	0.0	0.98	NR_074834.1	1718	0	0	0	0	0	4	3	1	1	2	2	0	13
Pseudomonadales	Pseudomonas gessardii	1	0.0	0.99	NR_024928.1	561	3	1	5	2	7	1	28	12	8	3	5	16	91
Pseudomonadales	Pseudomonas oryzihabitans	1	0.0	0.98	NR_025881.1	1055	2	1	0	4	0	1	7	5	0	15	7	41	83
Pseudomonadales	Pseudomonas putida	0.99	0.0	0.98	NR_043424.1	418	20	12	15	6	69	26	308	120	43	74	128	120	941
Pseudomonadales	Pseudomonas putida	1	0.0	0.96	NR_074596.1	448	0	0	0	0	1	0	1	1	0	6	0	1	10
Sphingobacteriales	Chitinophaga arvensicola	0.97	0.0	0.99	NR_042512.1	1901	0	1	1	0	0	0	0	0	0	0	0	21	23
Sphingobacteriales	Chitinophaga ginsengisoli	1	1e-127	0.85	NR_041375.1	1430	53	9	2	3	13	11	0	0	0	0	0	0	91
Sphingobacteriales	Pedobacter agri	0.99	0.0	0.96	NR_044339.1	1063	9	6	31	3	43	3	0	0	0	0	0	4	99
Sphingobacteriales	Pedobacter agri	0.99	0.0	0.97	NR_044339.1	1897	3	3	13	9	2	17	0	0	0	0	0	0	47
Sphingobacteriales	Pedobacter ginsengisoli	1	2e-149	0.97	NR_041374.1	1031	0	0	3	8	3	14	0	0	0	0	0	0	28
Sphingobacteriales	Pedobacter heparinus	1	0.0	0.95	NR_074519.1	616	1	0	47	12	47	32	0	0	0	0	0	0	139
Sphingobacteriales	Pedobacter heparinus	1	0.0	0.96	NR_074519.1	520	0	0	2	5	22	3	0	0	0	0	0	0	32
Sphingobacteriales	Pedobacter heparinus	0.99	0.0	0.95	NR_074519.1	976	0	0	3	2	9	3	0	0	0	0	0	0	17
Sphingobacteriales	Pedobacter heparinus	1	0.0	0.96	NR_074519.1	977	0	0	3	1	6	1	0	0	0	0	0	0	11
Sphingobacteriales	Pedobacter heparinus	1	0.0	0.97	NR_074519.1	1497	1	5	0	1	0	6	0	0	0	0	0	0	13
Sphingobacteriales	Pedobacter koreensis	0.98	0.0	0.96	NR_043538.1	1962	0	0	4	0	8	0	0	0	0	0	0	0	12
Sphingobacteriales	Pedobacter nyackensis	0.99	0.0	0.98	NR_044380.1	17	0	0	30	9	37	13	0	0	0	0	0	0	89
Sphingobacteriales	Pedobacter terrae	0.99	0.0	0.97	NR_044005.1	281	0	2	9	1	3	0	0	0	0	0	0	0	15
Sphingobacteriales	Sphingobacterium faecium	1	0.0	0.99	NR_025537.1	387	100	554	0	223	4	244	0	1	543	533	671	577	3450
Sphingobacteriales	Sphingobacterium faecium	0.99	0.0	0.97	NR_025537.1	1275	6	12	0	9	1	4	0	0	9	6	1	10	58
Sphingobacteriales	Sphingobacterium kitahiroshimense	1	0.0	0.96	NR_041636.1	1230	5	13	0	7	0	19	0	0	0	14	0	0	58
Sphingomonadales	Sphingobium cloacae	1	0.0	0.98	NR_027233.1	1476	4	0	14	6	0	5	0	0	0	0	0	0	29
Xanthomonadales	Stenotrophomonas acidaminiphila	1	0.0	0.97	NR_025104.1	612	5	0	3	0	16	1	0	0	0	0	0	0	25
Xanthomonadales	Stenotrophomonas humi	1	0.0	1	NR_042568.1	318	20	4	16	6	20	84	0	0	0	0	0	0	150
Xanthomonadales	Stenotrophomonas maltophilia	1	0.0	0.98	NR_074875.1	1400	104	41	66	11	1	0	6	2	2	4	11	8	256
Xanthomonadales	Stenotrophomonas maltophilia	0.99	0.0	0.99	NR_074875.1	1909	20	4	6	6	10	1	0	1	1	0	54	12	115
Xanthomonadales	Stenotrophomonas rhizophila	0.97	0.0	0.98	NR_028930.1	1506	46	31	14	7	1	0	3	1	0	0	4	2	109
Xanthomonadales	Xanthomonas axonopodis	0.98	0.0	0.97	NR_074937.1	1971	5	2	1	0	0	0	0	0	1	0	2	0	11
Xanthomonadales	Xanthomonas campestris	0.98	0.0	0.97	NR_074936.1	715	5	7	13	3	3	0	0	0	0	0	1	0	32

## Sheet: Fungi
								Number of sequences
Taxonomy UNITE (Phylum)	Taxonomy UNITE (Order)	Taxonomy GenBank (Genus)	Coverage	Evalue	Identity	Accesion	#OTU ID	1W1	1W2	3W1	3W2	10W1	1T2	1T3	3T1	3T3	10T1	10T3	TOTAL
Ascomycota	Coniochaetales	Coniochaeta (Lecythophora sp.)	1	2e-25	0.96	JX481775.1	497	86	0	7	0	0	0	0	64	62	157	70	446
Ascomycota	Coniochaetales	Coniochaeta (Lecythophora sp.)	0.97	0.0	0.97	JX481775.1	583	79	0	1	0	0	0	0	80	35	154	53	402
Ascomycota	Coniochaetales	Coniochaeta (Lecythophora sp.)	1	3e-67	0.96	HQ657318.1	470	0	32	0	0	0	0	0	0	0	0	0	32
Ascomycota	Coniochaetales	Coniochaeta (Lecythophora sp.)	0.68	3e-167	0.97	JX481775.1	269	0	0	0	0	0	1	0	14	11	1	4	31
Ascomycota	Coniochaetales	Coniochaeta (Lecythophora sp.)	0.74	2e-48	0.98	HQ829070.1	407	3	0	0	0	0	0	0	3	2	9	2	19
Ascomycota	Coniochaetales	Coniochaeta (Lecythophora sp.)	0.89	8e-58	0.98	GU062202.1	613	0	11	0	0	0	0	0	0	0	0	0	11
Ascomycota	Coniochaetales	Coniochaeta (Lecythophora sp.)	0.43	6e-146	0.96	JX481775.1	24	1	0	0	0	0	0	0	1	4	2	3	11
Ascomycota	Coniochaetales	Coniochaeta (Lecythophora sp.)	0.99	2e-52	0.99	GU062202.1	315	0	8	0	0	0	0	0	0	0	0	0	8
Ascomycota	Coniochaetales	Coniochaeta (Lecythophora sp.)	0.99	0.0	0.93	JN225912.1	435	0	8	0	0	0	0	0	0	0	0	0	8
Ascomycota	Coniochaetales	Coniochaeta (Lecythophora sp.)	1	2e-25	0.94	JX481775.1	161	3	0	0	0	0	0	0	4	0	1	0	8
Ascomycota	Dothideales	Aureobasidium sp.	1	1e-49	0.98	JQ425384.1	243	1	0	0	0	0	0	0	0	0	2	3	6
Ascomycota	Eurotiales	Penicillium sp.	1	9e-62	1	JX270557.1	338	0	0	4	15	97	0	0	0	4	26	20	166
Ascomycota	Eurotiales	Penicillium sp.	0.98	7e-69	0.99	GU566263.1	478	0	0	4	28	67	0	0	0	3	19	20	141
Ascomycota	Eurotiales	Penicillium sp.	1	4e-55	1	KC787040.1	141	0	0	0	1	92	0	0	0	0	3	4	100
Ascomycota	Eurotiales	Penicillium sp.	1	2e-73	1	KC787023.1	358	0	0	0	1	51	0	0	0	0	1	1	54
Ascomycota	Eurotiales	Penicillium sp.	1	9e-62	1	KF156320.1	610	0	15	0	0	1	0	4	0	0	0	3	23
Ascomycota	Eurotiales	Penicillium sp.	0.98	4e-71	0.98	KC787023.1	304	0	0	0	0	19	0	0	0	0	1	0	20
Ascomycota	Eurotiales	Penicillium sp.	1	1e-71	1	JX243897.1	516	1	11	0	0	0	0	7	0	0	0	0	19
Ascomycota	Eurotiales	Penicillium sp.	0.98	0.0	0.99	GU566263.1	287	0	0	0	0	10	0	0	0	0	5	0	15
Ascomycota	Eurotiales	Penicillium sp.	0.34	4e-112	0.99	KC834809.1	548	0	0	0	0	7	0	0	0	0	0	0	7
Ascomycota	Eurotiales	Penicillium sp.	1	1e-49	0.98	KC787040.1	359	0	0	0	1	5	0	0	0	0	0	1	7
Ascomycota	Eurotiales	Penicillium sp.	0.65	5e-180	0.97	JN672585.1	130	0	0	0	0	0	0	0	0	1	4	1	6
Ascomycota	Eurotiales	Penicillium sp.	0.74	1e-170	0.97	KC427190.1	380	0	0	0	0	0	0	0	0	0	2	3	5
Ascomycota	Helotiales	Botryotinia	1	0.0	0.99	HQ171053.1	651	6	0	0	0	0	0	0	0	0	0	0	6
Ascomycota	Hypocreales	Acremonium sp.	1	2e-48	0.95	JQ649357.1	525	3	0	10	1	0	0	0	0	0	0	0	14
Ascomycota	Hypocreales	Acremonium sp.	0.53	2e-150	0.97	JQ649348.1	79	0	0	7	0	0	5	0	0	0	0	0	12
Ascomycota	Hypocreales	Acremonium sp.	0.99	0.0	0.97	JN207284.1	242	2	3	1	4	0	0	1	0	0	0	0	11
Ascomycota	Hypocreales	Acremonium sp.	0.98	5e-71	0.96	JQ717349.1	28	0	1	0	10	0	0	0	0	0	0	0	11
Ascomycota	Hypocreales	Acremonium sp.	0.62	2e-179	0.97	AM901698.1	417	0	0	0	0	0	2	0	3	3	0	3	11
Ascomycota	Hypocreales	Acremonium sp.	1	7e-177	0.97	JN207284.1	257	0	3	2	2	0	0	0	0	0	0	0	7
Ascomycota	Hypocreales	Acremonium sp.	1	5e-27	0.96	HQ829107.1	281	1	1	5	0	0	0	0	0	0	0	0	7
Ascomycota	Hypocreales	Acremonium sp.	1	5e-163	0.98	JN207284.1	171	0	1	4	2	0	0	0	0	0	0	0	7
Ascomycota	Hypocreales	Acremonium sp.	0.62	2e-170	0.97	JN207284.1	673	0	0	2	2	0	0	0	0	3	0	0	7
Ascomycota	Hypocreales	Acremonium sp.	0.59	4e-177	0.98	GU586838.1	35	0	0	2	5	0	0	0	0	0	0	0	7
Ascomycota	Hypocreales	Acremonium sp.	1	2e-47	0.95	HQ829143.1	346	0	0	5	0	0	0	0	0	0	0	0	5
Ascomycota	Hypocreales	Acremonium sp.	0.99	0.0	0.99	AM901698.1	444	15	141	93	159	0	0	7	0	25	0	4	444
Ascomycota	Hypocreales	Acremonium sp.	0.97	0.0	0.99	AM901698.1	333	11	128	81	142	0	0	6	0	26	0	2	396
Ascomycota	Hypocreales	Acremonium sp.	0.78	0.0	0.98	JQ717349.1	189	0	8	1	19	0	0	1	0	2	0	1	32
Ascomycota	Hypocreales	Acremonium sp.	0.65	0.0	0.98	JQ717349.1	175	1	10	0	11	0	0	1	0	0	0	1	24
Ascomycota	Hypocreales	Acremonium sp.	1	0.0	0.97	JQ717349.1	492	0	7	0	6	0	0	1	0	4	0	0	18
Ascomycota	Hypocreales	Acremonium sp.	0.95	0.0	0.98	JN207284.1	608	1	3	1	11	0	0	0	0	1	0	0	17
Ascomycota	Hypocreales	Acremonium sp.	1	7e-69	0.96	JQ717349.1	181	0	6	1	5	0	0	0	0	0	0	0	12
Ascomycota	Hypocreales	Acremonium sp.	0.69	0.0	0.99	JQ717349.1	122	0	0	0	0	0	0	3	1	5	0	3	12
Ascomycota	Hypocreales	Paecilomyces	1	0.0	0.99	AB258369.1	652	0	0	0	0	0	14	0	0	0	0	0	14
Ascomycota	Hypocreales	Paecilomyces	0.98	0.0	0.99	AB258369.1	509	0	0	0	0	0	10	0	0	0	0	0	10
Ascomycota	Hypocreales	Pochonia	1	2e-64	0.99	KC180701.1	522	0	0	0	0	0	0	7	0	0	0	0	7
Ascomycota	Microascales	Graphium	0.91	0.0	0.98	EF165016.1	539	0	0	0	0	0	0	0	0	9	0	0	9
Ascomycota	Microascales	Graphium	0.69	9e-168	0.96	FJ914689.1	345	0	0	0	0	0	0	0	0	5	0	0	5
Ascomycota	Microascales	Graphium	0.97	0.0	0.98	JQ889703.1	595	0	0	0	0	0	0	0	0	5	0	0	5
Basidiomycota	Malasseziales	Malassezia sp.	1	0.0	0.96	KC785586.1	510	24	0	198	24	0	47	31	14	0	0	6	344
Basidiomycota	Malasseziales	Malassezia sp.	0.98	0.0	0.99	EU400587.1	514	45	0	0	31	0	0	34	0	1	13	0	124
Basidiomycota	Malasseziales	Malassezia sp.	1	0.0	0.99	EU400587.1	611	44	0	0	17	0	0	45	2	0	5	0	113
Basidiomycota	Malasseziales	Malassezia sp.	1	0.0	0.99	AY743630.1	536	6	0	36	19	0	13	7	3	0	0	6	90
Basidiomycota	Malasseziales	Malassezia sp.	0.96	0.0	0.98	AJ437693.1	591	60	0	0	0	0	0	0	0	0	0	0	60
Basidiomycota	Malasseziales	Malassezia sp.	1	2e-59	0.97	KC152884.1	377	3	0	20	0	0	1	3	0	0	0	1	28
Basidiomycota	Malasseziales	Malassezia sp.	1	6e-31	0.99	KC152884.1	403	3	0	8	0	0	1	0	0	0	0	0	12
Basidiomycota	Malasseziales	Malassezia sp.	1	2e-64	0.96	AY743630.1	313	1	0	8	0	0	2	1	0	0	0	0	12
Basidiomycota	Malasseziales	Malassezia sp.	1	0.0	0.98	KC152884.1	311	9	0	0	0	1	0	0	0	0	0	0	10
Basidiomycota	Malasseziales	Malassezia sp.	0.68	0.0	0.99	HE664142.1	284	2	0	0	0	0	0	0	3	1	3	0	9
Basidiomycota	Malasseziales	Malassezia sp.	0.98	0.0	0.96	EU400587.1	196	0	0	0	0	0	0	0	8	0	0	0	8
Basidiomycota	Malasseziales	Malassezia sp.	1	0.0	0.96	EU400587.1	513	0	0	0	0	0	0	0	8	0	0	0	8
Basidiomycota	Tremellales	Cryptococcus	0.96	0.0	1	FN428924.1	235	0	0	0	0	0	7	0	1	0	0	0	8
Basidiomycota	Tremellales	Cryptococcus	0.97	0.0	0.99	AB032677.1	573	0	0	0	0	0	0	8	0	0	0	0	8
Basidiomycota	Tremellales	Cryptococcus	1	0.0	0.99	FN428924.1	381	0	0	0	0	0	3	0	3	1	0	0	7
Basidiomycota	Tremellales	Cryptococcus	0.93	0.0	1	AB032677.1	409	0	0	0	0	0	0	5	0	0	0	1	6
Basidiomycota	Tremellales	Cryptococcus	0.96	0.0	0.94	FN428924.1	574	0	0	0	0	0	3	0	3	0	0	0	6
Basidiomycota	Tremellales	Trichosporon sp.	1	0.0	0.99	JX270559.1	636	0	1	0	0	0	164	89	162	115	45	158	734
Basidiomycota	Tremellales	Trichosporon sp.	1	0.0	0.99	JX173716.1	239	3	0	0	0	0	22	43	0	3	0	0	71
Basidiomycota	Tremellales	Trichosporon sp.	0.98	0.0	1	JX173716.1	555	3	1	0	0	0	12	47	0	0	0	0	63
Basidiomycota	Tremellales	Trichosporon sp.	0.62	0.0	0.99	JQ437601.1	472	5	0	0	0	0	0	0	2	8	10	3	28
Basidiomycota	Tremellales	Trichosporon sp.	0.59	0.0	0.99	JQ437601.1	250	0	0	0	0	0	5	1	6	5	1	8	26
Basidiomycota	Tremellales	Trichosporon sp.	1	0.0	0.96	JX270559.1	582	0	0	0	0	0	5	15	1	4	0	1	26
Basidiomycota	Tremellales	Trichosporon sp.	0.98	0.0	0.96	JX173716.1	386	0	0	0	0	0	7	9	2	2	1	4	25
Basidiomycota	Tremellales	Trichosporon sp.	0.71	2e-143	0.96	JX270559.1	185	0	0	0	0	0	7	4	3	2	2	5	23
Basidiomycota	Tremellales	Trichosporon sp.	1	0.0	0.96	JX173716.1	217	1	0	0	0	0	6	13	0	0	0	0	20
Basidiomycota	Tremellales	Trichosporon sp.	0.98	0.0	0.96	JX173716.1	462	0	0	0	0	0	8	10	0	0	0	0	18
Basidiomycota	Tremellales	Trichosporon sp.	1	0.0	0.97	JX270559.1	74	0	0	0	0	0	2	1	5	3	0	3	14
Basidiomycota	Tremellales	Trichosporon sp.	0.62	0.0	0.99	JQ437601.1	656	0	0	0	0	0	1	1	3	2	0	5	12
Basidiomycota	Tremellales	Trichosporon sp.	0.99	0.0	0.98	JX270559.1	682	0	0	0	0	0	0	2	2	0	3	2	9
Basidiomycota	Tremellales	Trichosporon sp.	0.62	0.0	0.99	JX243990.1	219	0	3	2	1	0	0	0	0	1	0	0	7
Basidiomycota	Tremellales	Trichosporon sp.	0.6	1e-146	0.97	JX270559.1	38	0	0	0	0	0	2	1	1	1	0	2	7
Basidiomycota	Tremellales	Trichosporon sp.	0.98	4e-123	0.96	JX270559.1	87	0	0	0	0	0	1	0	2	1	1	1	6
Basidiomycota	Tremellales	Trichosporon sp.	0.99	0.0	0.97	JX173716.1	643	0	0	0	0	0	0	6	0	0	0	0	6
Basidiomycota	Tremellales	Trichosporon sp.	1	8e-68	0.99	JQ437601.1	553	0	0	0	0	0	2	2	1	1	0	0	6
Basidiomycota	Tremellales	Trichosporon sp.	0.68	7e-179	0.97	JN581124.1	538	0	0	0	0	0	1	4	0	0	0	0	5
Basidiomycota	Tremellales	Trichosporon sp.	1	3e-52	0.96	JX243990.1	66	0	0	0	0	0	4	1	0	0	0	0	5
Basidiomycota	Tremellales	Trichosporon sp.	0.63	0.0	0.99	JQ437601.1	226	0	0	0	0	0	1	0	2	0	1	1	5
Basidiomycota	Tremellales	Trichosporon sp.	0.98	0.0	0.93	JX270559.1	455	0	0	0	0	0	2	1	1	0	0	1	5
Basidiomycota	Tremellales	Trichosporon sp.	0.96	0.0	0.99	JX270559.1	151	0	0	1	1	0	146	83	126	152	60	109	678
Fungi; Unknown	Fungi; Unknown	Uncultured fungus clone	0.28	7e-65	0.91	KC191757.1	419	47	0	0	0	0	0	0	0	0	0	0	47
Fungi; Unknown	Fungi; Unknown	Uncultured fungus clone	0.33	8e-65	0.91	KC191757.1	541	18	0	0	0	0	0	0	0	0	0	0	18
Fungi; Unknown	Fungi; Unknown	Uncultured fungus clone	0.83	0.0	0.96	FJ237052.1	635	0	0	0	0	17	0	0	0	0	0	0	17
Fungi; Unknown	Fungi; Unknown	Uncultured fungus clone	0.29	5e-11	0.82	JX043217.1	188	0	0	0	0	13	0	0	0	0	0	0	13
Fungi; Unknown	Fungi; Unknown	Uncultured fungus clone	0.48	5e-13	0.83	JX043217.1	193	0	0	0	0	13	0	0	0	0	0	0	13
Fungi; Unknown	Fungi; Unknown	Uncultured fungus clone	0.23	2e-10	0.91	JX043217.1	378	0	0	0	0	13	0	0	0	0	0	0	13
Fungi; Unknown	Fungi; Unknown	Uncultured fungus clone	0.83	0.0	0.95	FJ237052.1	449	0	0	0	0	11	0	0	0	0	0	0	11
Fungi; Unknown	Fungi; Unknown	Uncultured fungus clone	0.25	8e-15	0.98	JX043217.1	322	0	0	0	0	8	0	0	0	0	0	0	8
Fungi; Unknown	Fungi; Unknown	Uncultured fungus clone	0.5	2e-11	0.82	JX043217.1	546	0	0	0	0	7	0	0	0	0	0	0	7
Fungi; Unknown	Fungi; Unknown	Uncultured fungus clone	0.5	3e-11	0.82	JX043217.1	627	0	0	0	0	6	0	0	0	0	0	0	6
Fungi; Unknown	Fungi; Unknown	Uncultured fungus clone	0.32	6e-16	1	JX043217.1	423	0	0	0	0	6	0	0	0	0	0	0	6
Fungi; Unknown	Fungi; Unknown	Uncultured fungus clone	0.41	3e-139	0.96	KC525465.1	671	0	0	0	0	5	0	0	0	0	0	1	6
Zigomycota	Mortierellales	Mortierella sp.	1	0.0	0.99	JF439489.1	701	7	0	0	0	0	0	0	0	0	0	0	7
Zigomycota	Mortierellales	Mortierella sp.	1	0.0	0.99	GQ302682.1	0	6	0	0	0	0	0	0	0	0	0	0	6
